# Supplementary material for: Comprehensive Evaluation of Multiple Approaches Targeting ABCB1 to Resensitize Docetaxel-Resistant Prostate Cancer Cell Lines
Source: Int J Mol Sci. 2022 Dec 30;24(1):666. doi: 10.3390/ijms24010666 (PMC9820728; doi:10.3390/ijms24010666)
Supplement: Supplementary file 1 [file ijms-24-00666-s001.zip]

Archive with 1 entries (1 files):
- ijms-2027029-supplementary.pdf
